# Supplementary material for: Starchy Vegetables and Metabolic Syndrome in Costa Rica
Source: Nutrients. 2021 May 13;13(5):1639. doi: 10.3390/nu13051639 (PMC8152504; doi:10.3390/nu13051639)
Supplement: Supplementary file 1 [file nutrients-13-01639-s001.zip]

Archive with 1 entries (1 files):
- nutrients-1213339-SI.pdf
